# Supplementary material for: Hidden carriers: multidrug-resistant bacteria in hedgehogs from a wildlife rescue centre
Source: Front Vet Sci. 2026 Jan 22;13:1754930. doi: 10.3389/fvets.2026.1754930 (PMC12872530; doi:10.3389/fvets.2026.1754930)
Supplement: Supplementary file 2 [file Table_2.xlsx]

## Sheet: List1
Supplementary Table S2: Genomic characterization of 26 E. coli isolates from 21 hedgehogs (Erinaceus europaeus, E. roumanicus) admitted to a Czech wildlife rescue centre.
General characteristic							Antimicrobial-resistance genes																							Replicons																			Virulence-associated genes
Hedgehog ID	Isolate ID	Medication of the hedgehogs	Resistance phenotype	Phylogroup	ST	Serotype	aac(3)-Iia	aadA2	aadA5	aph(3')-Ia	aph(3'')-Ib	aph(6)-Id	blaTEM-1B	blaTEM-1D	catA2	cmlA1	dfrA1	dfrA1	dfrA12	dfrA14	dfrA17	dfrA25	floR	qnrB2	sul1	sul2	sul3	tet(A)	tet(B)	Col(MG828)	Col156	ColRNAI	ColpEC648	IncFIA	IncFIB(AP001918)	IncFIB(H89-PhagePlasmid)	IncFIC(FII)	IncFII(pCoo)	IncFII(pRSB107)	IncFII	IncI(Gamma)	IncI1-I(Alpha)	IncN	IncN4	IncR	IncX1	IncX4	p0111	astA
113	113a	MTZ, SPIR	Amp, Cf, Cip, Na, S, Su, Sxt, T	F	ST624	O25:H4
43	43c	AMC, MTZ, SPIR, SXT, MAR	Amp, Cf, Cip, Na, S, Su, Sxt, T	F	ST624	O25:H4
73	73b	AMC, MTZ, SXT, SPIR	Amp, Cf, Cip, Na, S, Su, Sxt, T	F	ST624	O25:H4
164	164c	MTZ, SPIR, MAR	Amp, Cf, Cip, Fox, Na, S, Su, Sxt, T	F	ST624	O25:H4
134	134a	MTZ, SPIR	Amp	F	ST457	O11:H25
99	99a	MTZ, SPIR	Amp, Cf	F	ST457	O11:H25
85	85b	MTZ, SPIR	Amp, Cf	F	ST457	O11:H25
61	61c	AMC, MTZ, SPIR	Amp, Cf	F	ST457	O11:H25
70	70b	AMC, MTZ, SXT, SPIR	Amp	F	ST457	O11:H25
88	88c	MTZ, SPIR	Amp, Cf, Fox	F	ST457	O11:H25
188	188c	AMC, SXT	Amp	F	ST457	O11:H25
191	191a	MTZ, SPIR, SXT, MAR	Cf	D	ST973	O11:H15
190	190a	MTZ, SPIR, MAR	Cf	D	ST973	O11:H15
177	177a	AMC, MTZ, SPIR, MAR	Amp, Cf, C, Cip, Gn, Na, S, Su, Sxt, T	B1	ST224	O102:H23
187	187a	MTZ, SPIR, SXT, MAR	Amp, Cf, C, Cip, Gn, Na, S, Su, Sxt, T	B1	ST224	O102:H23
113	113c	MTZ, SPIR	Amp, Cf, Cip, Na, S, Su, Sxt, T	B1	ST224	O102:H23
170	170b	MTZ, SPIR	Amp, Cip, Na, S, Su, Sxt, T	B1	ST58	O8:H25
193	193a	AMC, SXT, MAR	Cf, C, Cip, Na, S, Su, Sxt, T	B1	ST2448	O103:H7
194	194c	SXT, MAR	Amc, Amp, Cip, Na, S, Su, Sxt, T	B1	ST212	O18-Gp12:H49
188	188a	AMC, SXT	Amc, Amp, Cip, Na, S, Su, Sxt, T	B1	ST212	O18-Gp12:H49
195	195a	AMC, SXT	Amc, Amp, Cip, Na, S, Su, Sxt, T	B1	ST212	O18-Gp12:H49
70	70c	AMC, MTZ, SXT, SPIR	Amp, Cf, Cip, Na, S, Su, Sxt	B1	ST162	O134-Gp6-O8:H19
73	73a	AMC, MTZ, SXT, SPIR	Amp, Cf, Cip, Na, S, Su, Sxt	B1	ST162	O134-Gp6-O8:H19
187	187b	MTZ, SPIR, SXT, MAR	Amp, Cip, Na, S, Su, Sxt, T	B1	ST162	O78:H4
151	151a	MTZ, SPIR	Amp, Cip, Na, S, Su, Sxt, T	B1	ST162	O78:H4
192	192c	MTZ, SPIR, MAR	Amp, Cip, Na, S, Su, Sxt, T	B1	ST162	O78:H4
Note - Resistance phenotype - Amc: amoxicillin-clavulanic acid, Amp: ampicillin, C: chloramphenicol, Cf: cephalothin, Cip: ciprofloxacin, Fox: cefoxitin, Gn: gentamicin, Na: nalidixic acid, S: streptomycin, Su: sulfonamide compound, Sxt: sulfamethoxazole-trimethoprim, T: tetracycline.
Note - Medication - AMC: amoxicillin-clavulanic acid, MAR: marbofloxacin, MTZ: metronidazole, SPIR: spiramycin, SXT: sulfamethoxazole-trimethoprim
[truncated: 15 more columns]
